# Supplementary material for: PC4-mediated Ku complex PARylation facilitates NHEJ-dependent DNA damage repair
Source: J Biol Chem. 2023 Jul 10;299(8):105032. doi: 10.1016/j.jbc.2023.105032 (PMC10406618; doi:10.1016/j.jbc.2023.105032)
Supplement: Supporting Table S1 [file mmc1.xlsx]

## Sheet: Huh7-PC4-IP-complex-MS
Accession	Description	Coverage [%]	# Peptides	# PSMs	# Unique Peptides	# AAs	MW [kDa]	calc. pI	Score Sequest HT: Sequest HT	# Peptides (by Search Engine): Sequest HT	Biological Process	Cellular Component	Molecular Function	Pfam IDs	Entrez Gene ID	Ensembl Gene ID	Gene Symbol	Chromosome	Reactome Pathways	KEGG Pathways	WikiPathways	# Protein Pathway Groups	Found in Sample: [S7] F7: Sample	# Protein Groups
P60709	Actin, cytoplasmic 1 [OS=Homo sapiens]	48	10	20	7	375	41.7	5.48	73.05	10	cell organization and biogenesis;cellular component movement;metabolic process;regulation of biological process;response to stimulus	cytoplasm;cytoskeleton;cytosol;membrane;nucleus	DNA binding;nucleotide binding;protein binding;structural molecule activity	Pf00022	60	ENSG00000075624.13	ACTB	7	Formation of annular gap junctions; Cell-extracellular matrix interactions; UCH proteinases; MAP2K and MAPK activation; Interaction between L1 and Ankyrins; Factors involved in megakaryocyte development and platelet production; Translocation of GLUT4 to the plasma membrane; EPH-ephrin mediated repulsion of cells; Prefoldin mediated transfer of substrate to CCT/TriC; EPHB-mediated forward signalin…	Thyroid hormone signaling pathway; Bacterial invasion of epithelial cells; Hippo signaling pathway; Regulation of actin cytoskeleton; Tight junction; Proteoglycans in cancer; Platelet activation; Phagosome; Viral myocarditis; Rap1 signaling pathway; Gastric acid secretion; Pathogenic Escherichia coli infection; Adherens junction; Focal adhesion; Hypertrophic cardiomyopathy (HCM); Vibrio cholerae …	Arrhythmogenic Right Ventricular Cardiomyopathy; Pathogenic Escherichia coli infection; Common Pathways Underlying Drug Addiction; Myometrial Relaxation and Contraction Pathways; Focal Adhesion; Fas Ligand (FasL) pathway and Stress induction of Heat Shock Proteins (HSP) regulation; Regulation of Actin Cytoskeleton	102	High	1
P53999	Activated RNA polymerase II transcriptional coactivator p15 [OS=Homo sapiens]	61	10	19	10	127	14.4	9.6	57.35	10	cell organization and biogenesis;metabolic process;regulation of biological process;response to stimulus	nucleus	catalytic activity;DNA binding;protein binding;RNA binding	Pf02229	10923	ENSG00000113387.11	SUB1	5				0	High	1
P12956	X-ray repair cross-complementing protein 6 [OS=Homo sapiens]	14	6	6	6	609	69.8	6.64	16.98	6	cell organization and biogenesis;defense response;metabolic process;regulation of biological process;response to stimulus;transport	chromosome;cytoplasm;cytosol;extracellular;membrane;nucleus;organelle lumen	catalytic activity;DNA binding;nucleotide binding;protein binding;RNA binding	Pf02037, Pf02735, Pf03730, Pf03731	2547	ENSG00000196419.12	XRCC6	22	2-LTR circle formation; Neutrophil degranulation; IRF3-mediated induction of type I IFN; Nonhomologous End-Joining (NHEJ)	Non-homologous end-joining	Non-homologous end joining	18	High	1
P17066	Heat shock 70 kDa protein 6 [OS=Homo sapiens]	8	4	4	4	643	71	6.14	9.4	4	cell organization and biogenesis;metabolic process;response to stimulus;transport	cytoplasm;cytosol;extracellular;organelle lumen	catalytic activity;nucleotide binding;protein binding	Pf00012, Pf06723	3310	ENSG00000173110.7	HSPA6	1	Neutrophil degranulation; Regulation of HSF1-mediated heat shock response	Measles; Epstein-Barr virus infection; Estrogen signaling pathway; Protein processing in endoplasmic reticulum; Endocytosis; Spliceosome; Legionellosis; Longevity regulating pathway - multiple species; Influenza A; Toxoplasmosis; MAPK signaling pathway; Antigen processing and presentation	Parkin-Ubiquitin Proteasomal System pathway	20	High	1
P13010	X-ray repair cross-complementing protein 5 [OS=Homo sapiens]	5	3	3	3	732	82.7	5.81	7.42	3	cell differentiation;cell organization and biogenesis;cell proliferation;defense response;metabolic process;regulation of biological process;response to stimulus;transport	chromosome;cytoplasm;cytosol;extracellular;membrane;nucleus;organelle lumen	catalytic activity;DNA binding;enzyme regulator activity;nucleotide binding;protein binding;RNA binding	Pf02735, Pf03730, Pf03731, Pf08785	7520	ENSG00000079246.15	XRCC5	2	2-LTR circle formation; Neutrophil degranulation; IRF3-mediated induction of type I IFN; Nonhomologous End-Joining (NHEJ)	Non-homologous end-joining	Non-homologous end joining	18	High	1
P62805	histone H4 [OS=Homo sapiens]	21	2	3	2	103	11.4	11.36	7	2	cell organization and biogenesis;metabolic process;regulation of biological process;response to stimulus	chromosome;extracellular;membrane;nucleus	DNA binding;protein binding;RNA binding	Pf00125, Pf02969, Pf15630	8359; 8361; 8360; 8363; 8370; 554313; 8365; 8364; 121504; 8367; 8294; 8366; 8362; 8368	ENSG00000197061.4; ENSG00000275126.1; ENSG00000273542.1; ENSG00000197238.4; ENSG00000197837.3; ENSG00000276966.2; ENSG00000158406.4; ENSG00000270882.2; ENSG00000274618.1; ENSG00000278637.1; ENSG00000277157.1; ENSG00000278705.1; ENSG00000270276.2; ENSG00000276180.1	HIST1H4A; HIST1H4F; HIST1H4D; HIST1H4J; HIST2H4A; HIST2H4B; HIST1H4H; HIST1H4C; HIST4H4; HIST1H4E; HIST1H4I; HIST1H4B; HIST1H4K; HIST1H4L	6; 1; 12	SIRT1 negatively regulates rRNA expression; RMTs methylate histone arginines; Nonhomologous End-Joining (NHEJ); Activation of anterior HOX genes in hindbrain development during early embryogenesis; NoRC negatively regulates rRNA expression; Meiotic synapsis; Transcriptional regulation by small RNAs; Meiotic recombination; PRC2 methylates histones and DNA; Recruitment and ATM-mediated phosphorylat…	Viral carcinogenesis; Systemic lupus erythematosus; Alcoholism	Gastric Cancer Network 1; Histone Modifications; Type II interferon signaling (IFNG)	82	High	1
P27694	Replication protein A 70 kDa DNA-binding subunit [OS=Homo sapiens]	6	2	2	2	616	68.1	7.21	6.37	2	cell organization and biogenesis;cellular homeostasis;metabolic process;regulation of biological process;response to stimulus	nucleus	DNA binding;metal ion binding;protein binding	Pf01336, Pf01485, Pf04057, Pf08646	6117	ENSG00000132383.11	RPA1	17	Translesion Synthesis by POLH; Mismatch repair (MMR) directed by MSH2:MSH6 (MutSalpha); Activation of the pre-replicative complex; Termination of translesion DNA synthesis; Translesion synthesis by POLI; Formation of Incision Complex in GG-NER; Recognition of DNA damage by PCNA-containing replication complex; Translesion synthesis by REV1; Meiotic recombination; Removal of the Flap Intermediate; …	DNA replication; Mismatch repair; Nucleotide excision repair; Fanconi anemia pathway; Homologous recombination	Homologous recombination; Retinoblastoma (RB) in Cancer; ATR Signaling; G1 to S cell cycle control; DNA Replication; Mismatch repair	87	High	1
Q9P0K7-1	Ankycorbin [OS=Homo sapiens]	2	2	2	2	980	110	6.21	5.49	2	cell differentiation;metabolic process	cytoplasm;cytoskeleton;cytosol;mitochondrion;nucleus	protein binding	Pf00023, Pf03961, Pf04111, Pf12796, Pf13606, Pf13637, Pf13857	26064	ENSG00000039560.13	RAI14	5				0	High	1
P15927-1	Replication protein A 32 kDa subunit [OS=Homo sapiens]	14	2	2	2	270	29.2	6.15	5.41	2	cell organization and biogenesis;cellular homeostasis;metabolic process;regulation of biological process;response to stimulus	chromosome;nucleus	DNA binding;protein binding	Pf08784	6118	ENSG00000117748.9	RPA2	1	Translesion Synthesis by POLH; Mismatch repair (MMR) directed by MSH2:MSH6 (MutSalpha); Activation of the pre-replicative complex; Termination of translesion DNA synthesis; Translesion synthesis by POLI; Formation of Incision Complex in GG-NER; Recognition of DNA damage by PCNA-containing replication complex; Translesion synthesis by REV1; Meiotic recombination; Removal of the Flap Intermediate; …	Mismatch repair; DNA replication; Nucleotide excision repair; Fanconi anemia pathway; Homologous recombination	miRNA Regulation of DNA Damage Response; Retinoblastoma (RB) in Cancer; G1 to S cell cycle control; DNA Replication; DNA Damage Response	81	High	1
P68104	Elongation factor 1-alpha 1 [OS=Homo sapiens]	5	1	2	1	462	50.1	9.01	4.96	1	metabolic process;regulation of biological process;response to stimulus;transport	cytoplasm;cytoskeleton;cytosol;extracellular;membrane;nucleus;organelle lumen	catalytic activity;nucleotide binding;protein binding;RNA binding	Pf00009, Pf03143, Pf03144	1915	ENSG00000156508.17	EEF1A1	6	Peptide chain elongation; Protein methylation; Neutrophil degranulation; HSF1 activation	RNA transport; Legionellosis	Translation Factors	16	High	1
Q9Y3A6-1	Transmembrane emp24 domain-containing protein 5 [OS=Homo sapiens]	10	1	2	1	229	26	4.84	4.93	1	cell organization and biogenesis;transport	endoplasmic reticulum;Golgi;membrane	protein binding	Pf01105	50999	ENSG00000117500.12	TMED5	1	WNT ligand biogenesis and trafficking			3	High	1
Q8IXL6-1	Extracellular serine/threonine protein kinase FAM20C [OS=Homo sapiens]	4	1	2	1	584	66.2	7.74	4.87	1	cell differentiation;metabolic process;regulation of biological process	cytoplasm;extracellular;Golgi;organelle lumen	catalytic activity;metal ion binding;nucleotide binding;protein binding	Pf06702	56975	ENSG00000177706.8	FAM20C	7	Post-translational protein phosphorylation; Regulation of Insulin-like Growth Factor (IGF) transport and uptake by Insulin-like Growth Factor Binding Proteins (IGFBPs)			4	High	1
E5RG02	Putative serine protease 46 [OS=Homo sapiens]	5	1	2	1	174	19.3	9.1	4.64	1	metabolic process		catalytic activity	Pf00089, Pf09342	100287362	ENSG00000261603.1	PRSS46; PRSS46P	3				0	High	1
Q9H6S0	Probable ATP-dependent RNA helicase YTHDC2 [OS=Homo sapiens]	1	1	2	1	1430	160.1	8.4	4.45	1	metabolic process;regulation of biological process;response to stimulus	cytoplasm;endoplasmic reticulum	catalytic activity;nucleotide binding;protein binding;RNA binding	Pf00271, Pf01424, Pf04146, Pf04408, Pf07717, Pf12796, Pf13637, Pf13857	64848	ENSG00000047188.15	YTHDC2	5				0	High	1
O43795	Unconventional myosin-Ib [OS=Homo sapiens]	2	2	2	2	1136	131.9	9.38	4.26	2	cell organization and biogenesis;cellular component movement;transport	cytoplasm;endosome;membrane	catalytic activity;motor activity;nucleotide binding;protein binding	Pf00063, Pf06017	4430	ENSG00000128641.18	MYO1B	2				0	High	1
P46782	40S ribosomal protein S5 [OS=Homo sapiens]	7	1	1	1	204	22.9	9.72	3.8	1	cell organization and biogenesis;metabolic process;regulation of biological process;transport	cytosol;membrane;ribosome	protein binding;RNA binding;structural molecule activity	Pf00177	6193	ENSG00000083845.8	RPS5	19	Peptide chain elongation; Eukaryotic Translation Termination; Viral mRNA Translation; Formation of the ternary complex, and subsequently, the 43S complex; L13a-mediated translational silencing of Ceruloplasmin expression; Selenocysteine synthesis; Nonsense Mediated Decay (NMD) independent of the Exon Junction Complex (EJC); Nonsense Mediated Decay (NMD) enhanced by the Exon Junction Complex (EJC)…	Ribosome	Cytoplasmic Ribosomal Proteins	38	High	1
Q16778	Histone H2B type 2-E [OS=Homo sapiens]	12	1	1	1	126	13.9	10.32	3.59	1	cell organization and biogenesis;defense response;response to stimulus	chromosome;cytosol;nucleus	DNA binding;protein binding	Pf00125, Pf00808	8349	ENSG00000184678.10	HIST2H2BE	1	SIRT1 negatively regulates rRNA expression; Nonhomologous End-Joining (NHEJ); Activation of anterior HOX genes in hindbrain development during early embryogenesis; NoRC negatively regulates rRNA expression; Meiotic synapsis; Transcriptional regulation by small RNAs; Meiotic recombination; PRC2 methylates histones and DNA; Recruitment and ATM-mediated phosphorylation of repair and signaling protei…	Alcoholism; Viral carcinogenesis; Systemic lupus erythematosus		75	High	1
P35244	Replication protein A 14 kDa subunit [OS=Homo sapiens]	14	1	1	1	121	13.6	5.08	3.3	1	cell organization and biogenesis;cellular homeostasis;metabolic process;regulation of biological process;response to stimulus	nucleus	DNA binding;protein binding	Pf08661	6119	ENSG00000106399.11	RPA3	7	Translesion Synthesis by POLH; Mismatch repair (MMR) directed by MSH2:MSH6 (MutSalpha); Activation of the pre-replicative complex; Termination of translesion DNA synthesis; Translesion synthesis by POLI; Formation of Incision Complex in GG-NER; Recognition of DNA damage by PCNA-containing replication complex; Translesion synthesis by REV1; Meiotic recombination; Removal of the Flap Intermediate; …	Mismatch repair; Homologous recombination; Fanconi anemia pathway; Nucleotide excision repair; DNA replication	Retinoblastoma (RB) in Cancer; G1 to S cell cycle control; DNA Replication	79	High	1
Q3ZCN5	Otogelin-like protein [OS=Homo sapiens]	1	1	1	1	2332	261.9	5.16	3.24	1	metabolic process	extracellular	catalytic activity;protein binding	Pf00094, Pf01826, Pf05270, Pf08742	283310	ENSG00000165899.10	OTOGL	12				0	High	1
B9A064-1	Immunoglobulin lambda-like polypeptide 5 [OS=Homo sapiens]	7	1	1	1	214	23	8.84	2.91	1	cell organization and biogenesis;defense response;metabolic process;regulation of biological process;response to stimulus	extracellular	protein binding	Pf07654, Pf08205, Pf13927	100423062	ENSG00000254709.7	IGLL5	22				0	High	1
Q96JP2	Unconventional myosin-XVB [OS=Homo sapiens]	2	1	1	1	1530	167	8.41	2.89	1		cytoplasm;cytoskeleton	catalytic activity;motor activity;nucleotide binding;protein binding	Pf00063, Pf00784, Pf07653, Pf14604	80022		LOC100134144; MYO15B	17				0	High	1
P61129	Zinc finger CCCH domain-containing protein 6 [OS=Homo sapiens]	2	1	1	1	1189	131.6	7.64	2.86	1			metal ion binding	Pf00642	376940	ENSG00000188177.13	ZC3H6	2				0	High	1
Q03001-7	dystonin [OS=Homo sapiens]	0	1	1	1	7570	860.1	5.25	2.77	1	cell organization and biogenesis;cellular component movement;regulation of biological process;response to stimulus;transport	cytoplasm;cytoskeleton;cytosol;endoplasmic reticulum;membrane;nucleus	metal ion binding;protein binding	Pf00307, Pf00435, Pf00681, Pf02187, Pf11971, Pf13499, Pf13833	667		DST	6	Type I hemidesmosome assembly			3	High	1
O43613	Orexin receptor type 1 [OS=Homo sapiens]	8	1	1	1	425	47.5	9.1	2.71	1	cell communication;cellular homeostasis;regulation of biological process;response to stimulus	membrane	receptor activity;signal transducer activity	Pf00001	3061	ENSG00000121764.11	HCRTR1	1	Orexin and neuropeptides FF and QRFP bind to their respective receptors; Gastrin-CREB signalling pathway via PKC and MAPK	Neuroactive ligand-receptor interaction	Peptide GPCRs; GPCRs, Class A Rhodopsin-like	12	High	1
Q8N141	Zinc finger protein 82 homolog [OS=Homo sapiens]	5	1	1	1	532	62.5	8.98	2.65	1	metabolic process;regulation of biological process	nucleus	DNA binding;metal ion binding	Pf01352, Pf13465	284406	ENSG00000181007.8	ZFP82	19				0	High	1
Q9H334-1	Forkhead box protein P1 [OS=Homo sapiens]	3	1	1	1	677	75.3	6.67	2.62	1	cell differentiation;metabolic process;regulation of biological process;response to stimulus;transport	nucleus	DNA binding;metal ion binding;protein binding	Pf00250	27086	ENSG00000114861.18	FOXP1	3		MicroRNAs in cancer		1	High	1
Q16777	Histone H2A type 2-C [OS=Homo sapiens]	7	1	1	1	129	14	10.9	2.62	1	regulation of biological process	chromosome;nucleus	DNA binding;protein binding	Pf00125, Pf00808	8338	ENSG00000184260.5	HIST2H2AC	1	SIRT1 negatively regulates rRNA expression; UCH proteinases; RMTs methylate histone arginines; Activation of anterior HOX genes in hindbrain development during early embryogenesis; NoRC negatively regulates rRNA expression; Meiotic synapsis; Transcriptional regulation by small RNAs; Meiotic recombination; PRC2 methylates histones and DNA; HDACs deacetylate histones; Formation of the beta-catenin:…	Systemic lupus erythematosus; Alcoholism		66	High	1
Q9BSE5	Agmatinase, mitochondrial [OS=Homo sapiens]	10	1	1	1	352	37.6	7.59	2.62	1	metabolic process	mitochondrion	catalytic activity;metal ion binding	Pf00491	79814	ENSG00000116771.5	AGMAT	1	Agmatine biosynthesis	Metabolic pathways; Arginine and proline metabolism		6	High	1
P12236	ADP/ATP translocase 3 [OS=Homo sapiens]	4	1	1	1	298	32.8	9.74	2.54	1	cell death;cell organization and biogenesis;regulation of biological process;response to stimulus;transport	membrane;mitochondrion;nucleus	protein binding;transporter activity	Pf00153	293	ENSG00000169100.13	SLC25A6	X|Y; X	Mitochondrial protein import; Regulation of insulin secretion; Vpr-mediated induction of apoptosis by mitochondrial outer membrane permeabilization; Influenza Virus Induced Apoptosis; Metabolism of proteins	Parkinson's disease; cGMP-PKG signaling pathway; Influenza A; Huntington's disease; Calcium signaling pathway; HTLV-I infection	Electron Transport Chain	21	High	1
P67936	Tropomyosin alpha-4 chain [OS=Homo sapiens]	6	1	1	1	248	28.5	4.69	2.53	1	cell differentiation;cell organization and biogenesis;cellular component movement	cytoplasm;cytoskeleton;cytosol;membrane	metal ion binding;protein binding;structural molecule activity	Pf00261, Pf12718	7171	ENSG00000167460.14	TPM4	19	Smooth Muscle Contraction; Striated Muscle Contraction	Adrenergic signaling in cardiomyocytes; Hypertrophic cardiomyopathy (HCM); Dilated cardiomyopathy; Cardiac muscle contraction	Striated Muscle Contraction	8	High	1
Q86YZ3	Hornerin [OS=Homo sapiens]	2	1	1	1	2850	282.2	10.04	2.5	1	cell organization and biogenesis;development;transport	cytoplasm;cytoskeleton;extracellular;nucleus;organelle lumen	metal ion binding		388697	ENSG00000197915.5	HRNR	1	Neutrophil degranulation			3	High	1
P16402	Histone H1.3 [OS=Homo sapiens]	5	1	1	1	221	22.3	11.02	2.49	1	cell organization and biogenesis;metabolic process;regulation of biological process	chromosome;nucleus	DNA binding;RNA binding	Pf00538	3007	ENSG00000124575.6	HIST1H1D	6	Formation of Senescence-Associated Heterochromatin Foci (SAHF); Activation of DNA fragmentation factor			10	High	1
Q8TCN5	Zinc finger protein 507 [OS=Homo sapiens]	1	1	1	1	953	105.7	5.72	2.49	1	metabolic process;regulation of biological process	nucleus	DNA binding;metal ion binding	Pf13465	22847	ENSG00000168813.16	ZNF507	19				0	High	1
Q7Z2Y8	Interferon-induced very large GTPase 1 [OS=Homo sapiens]	1	1	1	1	2422	278.9	6.55	2.44	1		cytoplasm;cytosol;nucleus	nucleotide binding	Pf05879, Pf07321, Pf15346	387751		GVINP1	11				0	High	1
Q9BYV9	Transcription regulator protein BACH2 [OS=Homo sapiens]	3	1	1	1	841	92.5	5.1	2.42	1	metabolic process;regulation of biological process;transport	cytoplasm;cytosol;nucleus	catalytic activity;DNA binding;protein binding	Pf00170, Pf00651, Pf03131, Pf07716	60468	ENSG00000112182.14	BACH2	6				0	High	1
Q9Y6R1-2	Isoform 2 of Electrogenic sodium bicarbonate cotransporter 1 [OS=Homo sapiens]	2	1	1	1	1035	116	6.83	2.41	1	cellular homeostasis;transport	membrane	protein binding;transporter activity	Pf00359, Pf00955, Pf07565	8671	ENSG00000080493.15	SLC4A4	4				0	High	1
P23467	Receptor-type tyrosine-protein phosphatase beta [OS=Homo sapiens]	1	1	1	1	1997	224.2	7.61	2.41	1	metabolic process;transport	membrane	catalytic activity;protein binding;receptor activity;signal transducer activity	Pf00041, Pf00102, Pf13350, Pf14566	5787	ENSG00000127329.15	PTPRB	12	Neutrophil degranulation	Adherens junction	Ectoderm Differentiation	5	High	1
Q8WYA1	Aryl hydrocarbon receptor nuclear translocator-like protein 2 [OS=Homo sapiens]	3	1	1	1	636	70.8	7.37	2.4	1	metabolic process;regulation of biological process;response to stimulus	cytoplasm;nucleus	DNA binding;protein binding	Pf00010, Pf00989, Pf08447, Pf13426, Pf14598	56938	ENSG00000029153.14	ARNTL2	12	BMAL1:CLOCK,NPAS2 activates circadian gene expression			2	High	1
Q07021	Complement component 1 Q subcomponent-binding protein, mitochondrial [OS=Homo sapiens]	7	1	1	1	282	31.3	4.84	2.39	1	cell death;cell organization and biogenesis;defense response;metabolic process;regulation of biological process;response to stimulus	cell surface;cytoplasm;cytosol;extracellular;membrane;mitochondrion;nucleus;organelle lumen	protein binding;RNA binding	Pf02330	708	ENSG00000108561.8	C1QBP	17	Intrinsic Pathway of Fibrin Clot Formation	Herpes simplex infection	Mesodermal Commitment Pathway	5	High	1
Q6NS38-1	DNA oxidative demethylase ALKBH2 [OS=Homo sapiens]	12	1	1	1	261	29.3	9.66	2.38	1	metabolic process;regulation of biological process;response to stimulus	cytoskeleton;nucleus	catalytic activity;metal ion binding	Pf13532	121642	ENSG00000189046.10	ALKBH2	12	ALKBH2 mediated reversal of alkylation damage			4	High	1
Q96JM2	zinc finger protein 462 [OS=Homo sapiens]	1	1	1	1	2506	284.5	7.58	2.38	1	cell organization and biogenesis;metabolic process;regulation of biological process	nucleus	DNA binding;metal ion binding;protein binding		58499	ENSG00000148143.12	ZNF462	9			Mesodermal Commitment Pathway	1	High	1
P09493-1	Tropomyosin alpha-1 chain [OS=Homo sapiens]	4	1	1	1	284	32.7	4.74	2.36	1	cell organization and biogenesis;cellular component movement;regulation of biological process;response to stimulus	cytoplasm;cytoskeleton;cytosol	protein binding;structural molecule activity	Pf00261, Pf12718	7168	ENSG00000140416.19	TPM1	15	Smooth Muscle Contraction; Striated Muscle Contraction	MicroRNAs in cancer; Adrenergic signaling in cardiomyocytes; Cardiac muscle contraction; Hypertrophic cardiomyopathy (HCM); Dilated cardiomyopathy	Striated Muscle Contraction	9	High	1
Q9H2D6	TRIO and F-actin-binding protein [OS=Homo sapiens]	0	1	1	1	2365	261.2	8.48	2.32	1	cell division;cell organization and biogenesis;metabolic process;regulation of biological process	cytoplasm;cytoskeleton;nucleus	protein binding;RNA binding	Pf00169, Pf04156, Pf04514, Pf05109, Pf05110, Pf11559	11078	ENSG00000100106.19	TRIOBP	22				0	High	1
P78324	tyrosine-protein phosphatase non-receptor type substrate 1 [OS=Homo sapiens]	7	1	1	1	504	54.9	6.98	2.31	1	cellular component movement;transport	membrane	protein binding	Pf00047, Pf07654, Pf07679, Pf07686, Pf08205	140885	ENSG00000198053.11	SIRPA	20	Neutrophil degranulation; Cell surface interactions at the vascular wall; Signal regulatory protein family interactions	Osteoclast differentiation	Prolactin Signaling Pathway; Brain-Derived Neurotrophic Factor (BDNF) signaling pathway; Cardiac Progenitor Differentiation	11	High	1
Q562E7-1	WD repeat-containing protein 81 [OS=Homo sapiens]	1	1	1	1	1941	211.6	5.58	2.3	1	cell communication;cell organization and biogenesis;metabolic process;regulation of biological process;response to stimulus;transport	cytoplasm;cytosol;endosome;Golgi;membrane;mitochondrion;vacuole	enzyme regulator activity;protein binding	Pf00400, Pf02138	124997	ENSG00000167716.18	WDR81	17				0	High	1
Q7LBC6-1	Lysine-specific demethylase 3B [OS=Homo sapiens]	1	1	1	1	1761	191.5	7.18	2.3	1	cell organization and biogenesis;metabolic process;regulation of biological process;response to stimulus	chromosome;nucleus	antioxidant activity;catalytic activity;DNA binding;metal ion binding	Pf02373	51780	ENSG00000120733.13	KDM3B	5	HDMs demethylate histones			3	High	1
Q8WZ42	Titin [OS=Homo sapiens]	0	1	1	1	34350	3813.7	6.35	2.29	1	cell organization and biogenesis;cellular component movement;metabolic process;regulation of biological process;response to stimulus;transport	chromosome;cytoplasm;cytosol;extracellular;nucleus	catalytic activity;metal ion binding;nucleotide binding;protein binding;structural molecule activity	Pf00041, Pf00047, Pf00069, Pf02818, Pf07679, Pf07686, Pf07714, Pf09042, Pf10446, Pf13895, Pf13927	7273	ENSG00000155657.26	TTN	2	Platelet degranulation ; Striated Muscle Contraction	Hypertrophic cardiomyopathy (HCM); Dilated cardiomyopathy	Striated Muscle Contraction	9	High	1
P84243	histone H3.3 [OS=Homo sapiens]	5	1	1	1	136	15.3	11.27	2.25	1	cell differentiation;cell organization and biogenesis;cell proliferation;coagulation;metabolic process;regulation of biological process;response to stimulus	chromosome;extracellular;nucleus	DNA binding;protein binding	Pf00125, Pf15630	3020; 440926; 3021	ENSG00000132475.10; ENSG00000163041.9	H3F3A; H3F3AP4; H3F3B	1; 2; 17	SIRT1 negatively regulates rRNA expression; Activation of anterior HOX genes in hindbrain development during early embryogenesis; NoRC negatively regulates rRNA expression; Factors involved in megakaryocyte development and platelet production; Transcriptional regulation by small RNAs; Meiotic recombination; PRC2 methylates histones and DNA; Formation of the beta-catenin:TCF transactivating comple…	Systemic lupus erythematosus; Transcriptional misregulation in cancer; Alcoholism	Gastric Cancer Network 1; Histone Modifications	54	High	1
Q15696	U2 small nuclear ribonucleoprotein auxiliary factor 35 kDa subunit-related protein 2 [OS=Homo sapiens]	2	2	2	2	482	58	9.72	2.14	2	cell organization and biogenesis;metabolic process	nucleus;spliceosomal complex	metal ion binding;protein binding;RNA binding	Pf00076, Pf00642, Pf13893, Pf14259	8233	ENSG00000169249.12	ZRSR2	X	mRNA Splicing - Minor Pathway			4	High	1
P0DJJ0	SLIT-ROBO Rho GTPase-activating protein 2C [OS=Homo sapiens]	3	1	1	1	459	53.5	6.34	2.12	1	cell organization and biogenesis;regulation of biological process	cytoplasm	enzyme regulator activity;protein binding	Pf00611	653464	ENSG00000171943.11	SRGAP2C	1				0	High	1
Q5QJE6	Deoxynucleotidyltransferase terminal-interacting protein 2 [OS=Homo sapiens]	2	1	1	1	756	84.4	6.16	2.11	1	metabolic process;regulation of biological process	nucleus	RNA binding	Pf08698	30836	ENSG00000067334.13	DNTTIP2	1				0	High	1
Q96PE3-1	Type I inositol 3,4-bisphosphate 4-phosphatase [OS=Homo sapiens]	2	1	1	1	977	109.9	6.96	2.1	1	metabolic process;regulation of biological process;response to stimulus	cytoplasm;cytosol	catalytic activity;protein binding	Pf00168	3631	ENSG00000040933.15	INPP4A	2	Synthesis of PIPs at the plasma membrane; Synthesis of PIPs at the early endosome membrane; Synthesis of IP2, IP, and Ins in the cytosol	Inositol phosphate metabolism; Metabolic pathways; Phosphatidylinositol signaling system	Insulin Signaling	12	High	1
P07900	Heat shock protein HSP 90-alpha [OS=Homo sapiens]	1	1	1	1	732	84.6	5.02	2.1	1	cell organization and biogenesis;metabolic process;regulation of biological process;response to stimulus;transport	cytoplasm;cytosol;extracellular;membrane;nucleus;organelle lumen	catalytic activity;enzyme regulator activity;nucleotide binding;protein binding;RNA binding	Pf00183, Pf02518, Pf13589	3320	ENSG00000080824.18	HSP90AA1	14	Sema3A PAK dependent Axon repulsion; Regulation of PLK1 Activity at G2/M Transition; Recruitment of NuMA to mitotic centrosomes; Loss of Nlp from mitotic centrosomes; Scavenging by Class F Receptors; Neutrophil degranulation; Uptake and function of diphtheria toxin; Regulation of actin dynamics for phagocytic cup formation; The role of GTSE1 in G2/M progression after G2 checkpoint; HSP90 chaperon…	PI3K-Akt signaling pathway; Prostate cancer; NOD-like receptor signaling pathway; Estrogen signaling pathway; Pathways in cancer; Antigen processing and presentation; Protein processing in endoplasmic reticulum; Progesterone-mediated oocyte maturation	Nucleotide-binding Oligomerization Domain (NOD) pathway; TNF alpha Signaling Pathway; Corticotropin-releasing hormone signaling pathway; Aryl Hydrocarbon Receptor; EBV LMP1 signaling; Aryl Hydrocarbon Receptor Pathway; Constitutive Androstane Receptor Pathway; NRF2 pathway; VEGFA-VEGFR2 Signaling Pathway; Focal Adhesion-PI3K-Akt-mTOR-signaling pathway	86	High	1
Q14966-1	Zinc finger protein 638 [OS=Homo sapiens]	1	1	1	1	1978	220.5	6.38	2.05	1	metabolic process;regulation of biological process	cytoplasm;nucleus	DNA binding;metal ion binding;RNA binding	Pf00076, Pf12171, Pf13893, Pf14259	27332	ENSG00000075292.18	ZNF638	2	Transcriptional regulation of white adipocyte differentiation			2	High	1
P01857	Immunoglobulin heavy constant gamma 1 [OS=Homo sapiens]	2	1	1	1	330	36.1	8.19	2.05	1	cell organization and biogenesis;cellular component movement;defense response;metabolic process;regulation of biological process;response to stimulus;transport	extracellular;membrane	catalytic activity;metal ion binding;protein binding	Pf07654, Pf08205	3500	ENSG00000277633.5; ENSG00000211896.7	IGHG1	14; CHR_HSCHR14_3_CTG1	Regulation of Complement cascade; Classical antibody-mediated complement activation; FCGR activation; Regulation of actin dynamics for phagocytic cup formation; Interleukin-4 and 13 signaling; Role of phospholipids in phagocytosis			14	High	1
P54252	Ataxin-3 [OS=Homo sapiens]	3	1	1	1	364	41.8	4.91	2.04	1	cell communication;cell organization and biogenesis;cellular component movement;metabolic process;regulation of biological process;response to stimulus;transport	cytoplasm;cytosol;membrane;nucleus;organelle lumen	catalytic activity;protein binding;transporter activity	Pf02099, Pf02809	4287	ENSG00000066427.21	ATXN3	14	Josephin domain DUBs	Protein processing in endoplasmic reticulum		5	High	1
P62249	40S ribosomal protein S16 [OS=Homo sapiens]	6	1	1	1	146	16.4	10.21	2.03	1	cell organization and biogenesis;metabolic process;transport	cytosol;membrane;ribosome	protein binding;RNA binding;structural molecule activity	Pf00380	6217	ENSG00000105193.8	RPS16	19	Peptide chain elongation; Eukaryotic Translation Termination; Viral mRNA Translation; Formation of the ternary complex, and subsequently, the 43S complex; L13a-mediated translational silencing of Ceruloplasmin expression; Selenocysteine synthesis; Nonsense Mediated Decay (NMD) independent of the Exon Junction Complex (EJC); Nonsense Mediated Decay (NMD) enhanced by the Exon Junction Complex (EJC)…	Ribosome	Cytoplasmic Ribosomal Proteins	38	High	1
P10809	60 kDa heat shock protein, mitochondrial [OS=Homo sapiens]	2	1	1	1	573	61	5.87	2.03	1	cell organization and biogenesis;cell proliferation;metabolic process;regulation of biological process;response to stimulus;transport	cell surface;cytoplasm;cytosol;endosome;membrane;mitochondrion;organelle lumen	catalytic activity;DNA binding;nucleotide binding;protein binding;RNA binding	Pf00118	3329	ENSG00000144381.16	HSPD1	2	TFAP2A acts as a transcriptional repressor during retinoic acid induced cell differentiation; Mitochondrial protein import; Metabolism of proteins	Tuberculosis; Legionellosis; Type I diabetes mellitus; RNA degradation	Apoptosis-related network due to altered Notch3 in ovarian cancer; Sudden Infant Death Syndrome (SIDS) Susceptibility Pathways	13	High	1
Q969G9	protein naked cuticle homolog 1 [OS=Homo sapiens]	2	1	1	1	470	52.3	8.62	2.02	1	cell differentiation;regulation of biological process;response to stimulus	cytoplasm;membrane	metal ion binding;protein binding		85407	ENSG00000140807.6	NKD1	16		Wnt signaling pathway; Hippo signaling pathway	Wnt Signaling Pathway and Pluripotency	3	High	1
P53814-1	Smoothelin [OS=Homo sapiens]	1	1	1	1	917	99	9.07	2.02	1		cytoplasm;cytoskeleton	protein binding;structural molecule activity	Pf00307, Pf11971, Pf12510	6525	ENSG00000183963.18	SMTN	22				0	High	1
Q15067	Peroxisomal acyl-coenzyme A oxidase 1 [OS=Homo sapiens]	1	1	1	1	660	74.4	8.16	2.01	1	cell organization and biogenesis;metabolic process;regulation of biological process	cytoplasm;membrane;mitochondrion;nucleus;organelle lumen	catalytic activity;nucleotide binding;protein binding	Pf01756, Pf02770, Pf14749	51	ENSG00000161533.11	ACOX1	17	PPARA activates gene expression	alpha-Linolenic acid metabolism; Peroxisome; Metabolic pathways; Fatty acid degradation; cAMP signaling pathway; PPAR signaling pathway; Fatty acid metabolism; Biosynthesis of unsaturated fatty acids	Estrogen Receptor Pathway; PPAR signaling pathway	14	High	1
Q96N64	PWWP domain-containing protein 2A [OS=Homo sapiens]	2	1	1	1	755	81.9	9	1.99	1		nucleus	protein binding	Pf00855	114825	ENSG00000170234.12	PWWP2A	5				0	High	1
P62753	40S RIBOSOMAL PROTEIN S6 [OS=Homo sapiens]	3	1	1	1	249	28.7	10.84	1.98	1	cell death;cell differentiation;cell organization and biogenesis;cell proliferation;metabolic process;regulation of biological process;response to stimulus;transport	cytoplasm;cytosol;membrane;nucleus;ribosome	protein binding;RNA binding;structural molecule activity	Pf01092	6194	ENSG00000137154.12	RPS6	9	Peptide chain elongation; Eukaryotic Translation Termination; Viral mRNA Translation; mTORC1-mediated signalling; Formation of the ternary complex, and subsequently, the 43S complex; L13a-mediated translational silencing of Ceruloplasmin expression; Selenocysteine synthesis; Nonsense Mediated Decay (NMD) independent of the Exon Junction Complex (EJC); Nonsense Mediated Decay (NMD) enhanced by the…	Proteoglycans in cancer; Insulin signaling pathway; PI3K-Akt signaling pathway; EGFR tyrosine kinase inhibitor resistance; Ribosome; mTOR signaling pathway; HIF-1 signaling pathway	IL-5 Signaling Pathway; Human Thyroid Stimulating Hormone (TSH) signaling pathway; Leptin signaling pathway; Follicle Stimulating Hormone (FSH) signaling pathway; Prolactin Signaling Pathway; Interleukin-11 Signaling Pathway; Oncostatin M Signaling Pathway; Brain-Derived Neurotrophic Factor (BDNF) signaling pathway; Kit receptor signaling pathway; Mecp2 and Associated Rett Syndrome; VEGFA-VEGFR2 …	62	High	1
Q6XZB0-1	Lipase member I [OS=Homo sapiens]	3	1	1	1	460	53	9.03	1.98	1	metabolic process	extracellular;membrane	catalytic activity	Pf00151, Pf12697	149998		LIPI	21	Synthesis of PA			5	High	1
P61247	40S ribosomal protein S3a [OS=Homo sapiens]	6	1	1	1	264	29.9	9.73	1.98	1	cell differentiation;cell organization and biogenesis;metabolic process;regulation of biological process;transport	cytoplasm;cytosol;endoplasmic reticulum;nucleus;ribosome	protein binding;RNA binding;structural molecule activity	Pf01015	6189	ENSG00000145425.9	RPS3A	4	Peptide chain elongation; Eukaryotic Translation Termination; Viral mRNA Translation; Formation of the ternary complex, and subsequently, the 43S complex; L13a-mediated translational silencing of Ceruloplasmin expression; Selenocysteine synthesis; Nonsense Mediated Decay (NMD) independent of the Exon Junction Complex (EJC); Nonsense Mediated Decay (NMD) enhanced by the Exon Junction Complex (EJC)…	Ribosome	Cytoplasmic Ribosomal Proteins	38	High	1
Q5T653	39S ribosomal protein L2, mitochondrial [OS=Homo sapiens]	3	1	1	1	305	33.3	11.3	1.97	1	cell organization and biogenesis;metabolic process	membrane;mitochondrion;ribosome	catalytic activity;RNA binding;structural molecule activity	Pf00181, Pf03947	51069	ENSG00000112651.11	MRPL2	6	Mitochondrial translation initiation; Mitochondrial translation elongation; Mitochondrial translation termination	Ribosome		7	High	1
Q96PI1	Small proline-rich protein 4 [OS=Homo sapiens]	18	1	1	1	79	8.8	9.66	1.97	1	cell differentiation;metabolic process	cytoplasm;cytoskeleton	structural molecule activity		163778	ENSG00000184148.3	SPRR4	1				0	High	1
Q9Y5T5-1	ubiquitin carboxyl-terminal hydrolase 16 [OS=Homo sapiens]	1	1	1	1	823	93.5	6.93	1.94	1	cell division;cell organization and biogenesis;metabolic process;regulation of biological process;response to stimulus	cytoplasm;nucleus	catalytic activity;metal ion binding;protein binding	Pf00443, Pf02148, Pf13423	10600	ENSG00000156256.14	USP16	21	Ub-specific processing proteases			4	High	1
P62851	40S ribosomal protein S25 [OS=Homo sapiens]	7	1	1	1	125	13.7	10.11	1.94	1	cell organization and biogenesis;metabolic process;transport	cytosol;nucleus;ribosome	catalytic activity;nucleotide binding;protein binding;RNA binding;structural molecule activity	Pf03297	6230	ENSG00000280831.2; ENSG00000118181.10	RPS25	11; CHR_HG2217_PATCH	Peptide chain elongation; Eukaryotic Translation Termination; Viral mRNA Translation; Formation of the ternary complex, and subsequently, the 43S complex; L13a-mediated translational silencing of Ceruloplasmin expression; Selenocysteine synthesis; Nonsense Mediated Decay (NMD) independent of the Exon Junction Complex (EJC); Nonsense Mediated Decay (NMD) enhanced by the Exon Junction Complex (EJC)…	Ribosome	Cytoplasmic Ribosomal Proteins	38	High	1
P62269	40S ribosomal protein S18 [OS=Homo sapiens]	7	1	1	1	152	17.7	10.99	1.94	1	cell organization and biogenesis;metabolic process;transport	cytoplasm;cytosol;membrane;nucleus;ribosome	protein binding;RNA binding;structural molecule activity	Pf00416	6222	ENSG00000223367.6; ENSG00000096150.9; ENSG00000235650.6; ENSG00000226225.6; ENSG00000231500.6	RPS18	6; CHR_HSCHR6_MHC_DBB_CTG1; CHR_HSCHR6_MHC_QBL_CTG1; CHR_HSCHR6_MHC_COX_CTG1; CHR_HSCHR6_MHC_MCF_CTG1	Peptide chain elongation; Eukaryotic Translation Termination; Viral mRNA Translation; Formation of the ternary complex, and subsequently, the 43S complex; L13a-mediated translational silencing of Ceruloplasmin expression; Selenocysteine synthesis; Nonsense Mediated Decay (NMD) independent of the Exon Junction Complex (EJC); Nonsense Mediated Decay (NMD) enhanced by the Exon Junction Complex (EJC)…	Ribosome	Cytoplasmic Ribosomal Proteins	38	High	1
P0DP04	Immunoglobulin heavy variable 3-43D [OS=Homo sapiens]	6	1	1	1	118	13	5.41	1.93	1	response to stimulus	extracellular;membrane		Pf07686	103106901		IGHV3-43D	14				0	High	1
Q6IPR3-1	tRNA wybutosine-synthesizing protein 3 homolog [OS=Homo sapiens]	2	1	1	1	259	29.8	7.68	1.93	1	metabolic process		catalytic activity	Pf02676	127253	ENSG00000162623.15	TYW3	1	Synthesis of wybutosine at G37 of tRNA(Phe)			4	High	1
Q8IUB2	WAP four-disulfide core domain protein 3 [OS=Homo sapiens]	7	1	1	1	231	24.7	7.34	1.93	1	regulation of biological process	extracellular	enzyme regulator activity	Pf00095	140686	ENSG00000124116.18	WFDC3	20				0	High	1
Q8WXF7	Atlastin-1 [OS=Homo sapiens]	3	1	1	1	558	63.5	6.18	1.91	1	cell organization and biogenesis	cytoplasm;endoplasmic reticulum;Golgi;membrane	catalytic activity;nucleotide binding;protein binding	Pf02263	51062	ENSG00000198513.11	ATL1	14				0	High	1
Q7RTS7	Keratin, type II cytoskeletal 74 [OS=Homo sapiens]	2	1	1	1	529	57.8	7.71	1.91	1	cell death;cell organization and biogenesis	cytoplasm;cytosol	protein binding;structural molecule activity	Pf00038	121391	ENSG00000170484.9	KRT74	12	Formation of the cornified envelope			3	High	1

## Sheet: Huh7-IgG-IP-complex-MS
Accession	Description	Coverage [%]	# Peptides	# PSMs	# Unique Peptides	# AAs	MW [kDa]	calc. pI	Score Sequest HT: Sequest HT	# Peptides (by Search Engine): Sequest HT	Biological Process	Cellular Component	Molecular Function	Pfam IDs	Entrez Gene ID	Ensembl Gene ID	Gene Symbol	Chromosome	KEGG Pathways	WikiPathways	Reactome Pathways	# Protein Pathway Groups	Found in Sample: [S9] F9: Sample	# Protein Groups
P35579-1	Myosin-9 [OS=Homo sapiens]	4	5	6	5	1960	226.4	5.6	16.68	5	cell differentiation;cell organization and biogenesis;cellular component movement;metabolic process;regulation of biological process;response to stimulus;transport	cytoplasm;cytoskeleton;cytosol;extracellular;membrane;nucleus	catalytic activity;motor activity;nucleotide binding;protein binding;RNA binding;transporter activity	Pf00063, Pf01442, Pf01496, Pf01576, Pf01765, Pf02736, Pf03962, Pf04111, Pf04156, Pf05911, Pf06637, Pf07888, Pf09731, Pf11068, Pf11559, Pf12128, Pf13094	4627	ENSG00000100345.20	MYH9	22	Salmonella infection; Tight junction; Regulation of actin cytoskeleton	Primary Focal Segmental Glomerulosclerosis FSGS; VEGFA-VEGFR2 Signaling Pathway	RHO GTPases activate PAKs; EPHA-mediated growth cone collapse; RHO GTPases Activate ROCKs; Sema4D induced cell migration and growth-cone collapse; Regulation of actin dynamics for phagocytic cup formation; RHO GTPases activate CIT; RHO GTPases activate PKNs	23	High	1
P08670	Vimentin [OS=Homo sapiens]	4	1	1	1	466	53.6	5.12	4.8	1	cell differentiation;cell organization and biogenesis;cellular component movement;metabolic process;regulation of biological process;response to stimulus	cytoplasm;cytoskeleton;cytosol;membrane	protein binding;RNA binding;structural molecule activity	Pf00038, Pf04111, Pf04156, Pf04732, Pf05622, Pf10186	7431	ENSG00000026025.15	VIM	10	Epstein-Barr virus infection; MicroRNAs in cancer	Allograft Rejection; Spinal Cord Injury; Primary Focal Segmental Glomerulosclerosis FSGS; Apoptosis-related network due to altered Notch3 in ovarian cancer; Striated Muscle Contraction; TGF-B Signaling in Thyroid Cells for Epithelial-Mesenchymal Transition; T-Cell antigen Receptor (TCR) Signaling Pathway	Interleukin-4 and 13 signaling; Caspase-mediated cleavage of cytoskeletal proteins; Striated Muscle Contraction	20	High	1
Q9Y3A6-1	Transmembrane emp24 domain-containing protein 5 [OS=Homo sapiens]	10	1	1	1	229	26	4.84	2.6	1	cell organization and biogenesis;transport	endoplasmic reticulum;Golgi;membrane	protein binding	Pf01105	50999	ENSG00000117500.12	TMED5	1			WNT ligand biogenesis and trafficking	3	High	1
Q99784-5	Isoform 5 of Noelin [OS=Homo sapiens]	3	1	1	1	458	52.8	7.11	2.31	1	cell organization and biogenesis;metabolic process;regulation of biological process;response to stimulus	endoplasmic reticulum	metal ion binding;protein binding	Pf02191, Pf04156, Pf10234, Pf10473, Pf12308, Pf14662	10439	ENSG00000130558.19	OLFM1	9				0	High	1
P04264	Keratin, type II cytoskeletal 1 [OS=Homo sapiens]	2	1	1	1	644	66	8.12	2.18	1	cell death;defense response;metabolic process;regulation of biological process;response to stimulus;transport	cytoskeleton;cytosol;extracellular;membrane;nucleus	catalytic activity;motor activity;protein binding;receptor activity;structural molecule activity	Pf00038, Pf01576, Pf05103, Pf05957, Pf12128, Pf13166, Pf13514	3848	ENSG00000167768.4	KRT1	12		Corticotropin-releasing hormone signaling pathway	Formation of the cornified envelope; Neutrophil degranulation	7	High	1
P20930	Filaggrin [OS=Homo sapiens]	1	1	1	1	4061	434.9	9.25	1.95	1	cell death;cell differentiation;development;metabolic process	cytoskeleton;cytosol;nucleus	metal ion binding;protein binding;structural molecule activity	Pf01023	2312	ENSG00000143631.10	FLG	1			Formation of the cornified envelope	3	High	1
