# Supplementary material for: PC4-mediated Ku complex PARylation facilitates NHEJ-dependent DNA damage repair
Source: J Biol Chem. 2023 Jul 10;299(8):105032. doi: 10.1016/j.jbc.2023.105032 (PMC10406618; doi:10.1016/j.jbc.2023.105032)
Supplement: Supporting Table S2 [file mmc2.xlsx]

## Sheet: Sheet1
		Analysis of PC4 immunostaining in liver cancer tissue microaary
		Parameter clinical	Cases(n)	PC4 immunostaining score		P value
				low	high
		Total number	122	55	67
		Age (years)
		<60	84	34	50	0.1285
		≥60	38	21	17
		Gender
		Male	103	44	59	0.2219
		Female	19	11	8
		Clinical samples
		Carcinoma	122	55	67	<0.0001
		Adjacent tissue	111	108	3
		Differentiation
		Well	9	8	1	0.0008
		Moderate	90	43	47
		Poor	23	4	19
		Tumor Size
		<5cm	42	26	16	0.0068
		≥5cm	80	29	51
		TNM stage
		Ⅰ+Ⅱ	65	36	29	0.0146
		Ⅲ+Ⅳ	57	19	38
