# Supplementary material for: PC4-mediated Ku complex PARylation facilitates NHEJ-dependent DNA damage repair
Source: J Biol Chem. 2023 Jul 10;299(8):105032. doi: 10.1016/j.jbc.2023.105032 (PMC10406618; doi:10.1016/j.jbc.2023.105032)
Supplement: Supporting Table S3 [file mmc3.xlsx]

## Sheet: Reagents or Resource
	REAGENT or RESOURCE	SOURCE	IDENTIFIER
	Antibodies
	Mouse Monoclonal to Alexa Fluor® 555 anti-H2AX(pS319)	BD PharmingenTM	560446,RRID:AB_1645387
	Mouse Monoclonal to phospho-histone H2AX (pS319)	Cell Signaling Technology	#80312,RRID:AB_2799949
	Mouse Monoclonal to Ku70	Santa Cruz	sc-55505,RRID:AB_630446
	Mouse Monoclonal to Ku86	Santa Cruz	sc-5280,RRID:AB_672929
	Mouse Monoclonal to HA-Tag	Santa Cruz	sc-7392,RRID:AB_627809
	Rabbit Monoclonal to HA-Tag (C29F4)	Cell Signaling Technology	#3724,RRID:AB_1549585
	Mouse Monoclonal to Myc-Tag	Cell Signaling Technology	#2276,RRID:AB_331783
	Mouse Monoclonal to PARP	BD PharmingenTM	556494,RRID:AB_396433
	Rabbit Polyclonal to PC4	Bethyl	A301-161A,RRID:AB_873098
	Rabbit Polyclonal to PC4	Sigma-Aldrich	HPA001311,RRID:AB_1080123
	Rabbit Polyclonal to PC4	abcam	ab72132,RRID:AB_2197161
	Rabbit Polyclonal to PC4	abcam	ab84459,RRID:AB_1860991
	Mouse Polyclonal to PC4	Thermofisher	PA5-117086,RRID:AB_2901716
	Mouse Monoclonal to FLAG	Sigma-Aldrich	#F1804,RRID:AB_262044
	Rabbit Polyclonal to GAPDH	Bioss	bs-2188R,RRID:AB_10856675
	Rabbit Monoclonal to β-Actin (8H10D10)	Cell Signaling Technology	#3700,RRID:AB_2242334
	Mouse Monoclonal to Anti-β-Tubulin	BD Transduction Laboratories	556321,RRID:AB_396360
	Rabbit Monoclonal to phospho-ATM(Ser1981)(D6H9)	Cell Signaling Technology	#5883,RRID:AB_10835213
	Rabbit Monoclonal to phospho-ATR(Ser428)	Cell Signaling Technology	#2853,RRID:AB_2290281
	Rabbit Monoclonal to phospho-CHK1(Ser345)(133D3)	Cell Signaling Technology	#2348,RRID:AB_331212
	Rabbit Monoclonal to phospho-CHK2(Thr68)(C13C1)	Cell Signaling Technology	#2197,RRID:AB_2080501
	Rabbit Polyclonal to CHK1	Proteintech	25887-1-AP,RRID:AB_2880283
	Rabbit Polyclonal to CHK2	Proteintech	13954-1-AP,RRID:AB_10598159
	Rabbit Monoclonal to Phospho-DNA-PKcs (Ser2056)	Cell Signaling Technology	#68716
	Rabbit Polyclonal to DNA-PKcs	Proteintech	19983-1-AP
	Rabbit Monoclonal to poly/mono-ADP Ribose(E6F6A)	Cell Signaling Technology	#83732,RRID:AB_2749858
	Chemicals
	Comet Assay® Reagent Kit for Single Cell Gel Electrophoresis Assay	biotechne R&D systems	4250-050-K
	Pierce™ anti-Myc Magnetic Beads	Thermofisher	88842
	Anti-Flag Magnetic Beads	BioLinKedin	L-1011
	Pierce™ Anti-HA Magnetic Beads	Thermofisher	88837
	Protease Inhibitor Cocktail Set III, EDTA-Free	EMD Millipore	539134
	4% Paraformaldehyde Fix Solution	Beyotime	P0099
	RIPA Lysis Buffer	Beyotime	P0013B
	Fetal Bovine Serum	BI	04-001-1ACS
	Dynabeads Protein A/G	Thermofisher	10004D
	Lipofectamine™ 3000 Transfection Reagent	Invitrogen | Thermo Fisher Scientific	L3000015
	Benzonase® Nuclease	Merck	E1014
	Crystal Violet Staining Solution	Beyotime	C0121
	Human XRCC5 & XRCC6 Heterodimer protein	Sino Biological	CT018-H07B
	Pierce Silver Stain Kit	Thermofisher	24612
	Duolink® Proximity Ligation Assay	Merck	DUO92101-1KT
	PARG inhibitor PDD00017273	Merck	SML1781
	Cell Lines and animals
	Huh7	JCRB	JCRB0403
	HepG2	ATCC	HB-8065
	Hela	ATCC	CCL-2
	HEK293T	ATCC	ACS-4500™
	Mouse:BALB/c-Nude	Gempharmatech Co., Ltd
	Mouse: C57BL/6	Army Medical University

## Sheet: Oligos
	Oligos
	Information regarding RNAi sequences, guideRNA for knockout, sequences for mutagenesis and specific primers for plasmid or qPCR
	siRNA
	Target name	Specie	Target sequence (5'->3')	Supplier
	Negative Control	Homo sapiens	Fwd: UUCUCCGAACGUGUCACGUTT	GenePharma
			Rev: ACGUGACACGUUCGGAGAATT
	siPC4-1	Homo sapiens	Fwd: ACAGAGCAGCAGCGCAGATT
			Rev: UCUGCUGCUGCUGCUCUGUTT
	siPC4-2	Homo sapiens	Fwd: GCAAAGUGCUAAUUGAUAUUTT
			Rev: AAUAUCAAUUAGCACUUUGCTT
	siPARP1	Homo sapiens	Fwd: AAGAUAGAGCGUGAAGGCGAATT
			Rev: UUCGCCUUCACGCUCUAUCUUTT
	siXRCC6	Homo sapiens	Fwd: CAAACUUCUGCUUGAUGCUAUGAAATT
			Rev: UUUCAUAGCAUCAAGCAGAAGUUUGTT
	siRAD51	Homo sapiens
	gRNA for CRISPR/Cas9
	Target name	Specie	Target sequence (5'->3')	Vector
	PARP1	Homo sapiens	Fwd: GAGTCGAGTACGCCAAGAGC	pX330- CRISPRv2
			Rev: GCTCTTGGCGTACTCGACTC
	Mutagenesis/Deletion
	Mutation	Specie	Sequences (5'->3')	Method	Vector
	PC4WT	Homo sapiens	ATGGCTAAATCTAAGGAATTGGTGAGTAGTTCTAGTAGCGGTTCCGATTCAGATAGTGAAGTTGACAAAAAGCTCAAAAGGAAGAAACAAGTGGCACCCGAAAAACCAGTTAAGAAGCAGAAAACTGGAGAGACGAGCAGGGCTCTGAGTTCTAGTAAGCAGAGCAGTTCTAGTAGAGACGATAATATGTTTCAAATAGGGAAGATGCGGTACGTTTCCGTAAGAGATTTCAAGGGAAAGGTTCTTATTGACATTAGAGAGTATTGGATGGACCCCGAAGGCGAAATGAAGCCTGGTCGAAAGGGCATCTCACTTAATCCAGAGCAGTGGAGTCAGCTGAAAGAGCAAATCTCCGATATTGACGATGCTGTTAGGAAACTT	Synthesized	pLentiPuro （CMV-EF-1a-MCS-3FLAG-Puromycin-SV40-BleoR)
	PC4Δ1	Homo sapiens	ATGGCTAAATCTAAGGAAAAAAAGCTCAAAAGGAAGAAACAAGTGGCACCCGAAAAACCAGTTAAGAAGCAGAAAACTGGAGAGACGAGCAGGGCTCTGAGTTCTAGTAAGCAGAGCAGTTCTAGTAGAGACGATAATATGTTTCAAATAGGGAAGATGCGGTACGTTTCCGTAAGAGATTTCAAGGGAAAGGTTCTTATTGACATTAGAGAGTATTGGATGGACCCCGAAGGCGAAATGAAGCCTGGTCGAAAGGGCATCTCACTTAATCCAGAGCAGTGGAGTCAGCTGAAAGAGCAAATCTCCGATATTGACGATGCTGTTAGGAAACTT
	PC4Δ2	Homo sapiens	ATGGCTAAATCTAAGGAATTGGTGAGTAGTTCTAGTAGCGGTTCCGATTCAGATAGTGAAGTTGACGGAGAGACGAGCAGGGCTCTGAGTTCTAGTAAGCAGAGCAGTTCTAGTAGAGACGATAATATGTTTCAAATAGGGAAGATGCGGTACGTTTCCGTAAGAGATTTCAAGGGAAAGGTTCTTATTGACATTAGAGAGTATTGGATGGACCCCGAAGGCGAAATGAAGCCTGGTCGAAAGGGCATCTCACTTAATCCAGAGCAGTGGAGTCAGCTGAAAGAGCAAATCTCCGATATTGACGATGCTGTTAGGAAACTT
	PC4Δ3	Homo sapiens	ATGGCTAAATCTAAGGAATTGGTGAGTAGTTCTAGTAGCGGTTCCGATTCAGATAGTGAAGTTGACAAAAAGCTCAAAAGGAAGAAACAAGTGGCACCCGAAAAACCAGTTAAGAAGCAGAAAACTAGTTCTAGTAAGCAGAGCAGTTCTAGTAGAGACGATAATATGTTTCAAATAGGGAAGATGCGGTACGTTTCCGTAAGAGATTTCAAGGGAAAGGTTCTTATTGACATTAGAGAGTATTGGATGGACCCCGAAGGCGAAATGAAGCCTGGTCGAAAGGGCATCTCACTTAATCCAGAGCAGTGGAGTCAGCTGAAAGAGCAAATCTCCGATATTGACGATGCTGTTAGGAAACTT
	PC4Δ4	Homo sapiens	ATGGCTAAATCTAAGGAATTGGTGAGTAGTTCTAGTAGCGGTTCCGATTCAGATAGTGAAGTTGACAAAAAGCTCAAAAGGAAGAAACAAGTGGCACCCGAAAAACCAGTTAAGAAGCAGAAAACTGGAGAGACGAGCAGGGCTCTGATGTTTCAAATAGGGAAGATGCGGTACGTTTCCGTAAGAGATTTCAAGGGAAAGGTTCTTATTGACATTAGAGAGTATTGGATGGACCCCGAAGGCGAAATGAAGCCTGGTCGAAAGGGCATCTCACTTAATCCAGAGCAGTGGAGTCAGCTGAAAGAGCAAATCTCCGATATTGACGATGCTGTTAGGAAACTT
	PC4Δ5	Homo sapiens	ATGGCTAAATCTAAGGAATTGGTGAGTAGTTCTAGTAGCGGTTCCGATTCAGATAGTGAAGTTGACAAAAAGCTCAAAAGGAAGAAACAAGTGGCACCCGAAAAACCAGTTAAGAAGCAGAAAACTGGAGAGACGAGCAGGGCTCTGAGTTCTAGTAAGCAGAGCAGTTCTAGTAGAGACGATAATAATCCAGAGCAGTGGAGTCAGCTGAAAGAGCAAATCTCCGATATTGACGATGCTGTTAGGAAACTT
	PC4Δ6	Homo sapiens	ATGGCTAAATCTAAGGAATTGGTGAGTAGTTCTAGTAGCGGTTCCGATTCAGATAGTGAAGTTGACAAAAAGCTCAAAAGGAAGAAACAAGTGGCACCCGAAAAACCAGTTAAGAAGCAGAAAACTGGAGAGACGAGCAGGGCTCTGAGTTCTAGTAAGCAGAGCAGTTCTAGTAGAGACGATAATATGTTTCAAATAGGGAAGATGCGGTACGTTTCCGTAAGAGATTTCAAGGGAAAGGTTCTTATTGACATTAGAGAGTATTGGATGGACCCCGAAGGCGAAATGAAGCCTGGTCGAAAGGGCATCTCACTT
	PC4wt	Homo sapiens	ATGGCTAAATCTAAGGAATTGGTGAGTAGTTCTAGTAGCGGTTCCGATTCAGATAGTGAAGTTGACAAAAAGCTCAAAAGGAAGAAACAAGTGGCACCCGAAAAACCAGTTAAGAAGCAGAAAACTGGAGAGACGAGCAGGGCTCTGAGTTCTAGTAAGCAGAGCAGTTCTAGTAGAGACGATAATATGTTTCAAATAGGGAAGATGCGGTACGTTTCCGTAAGAGATTTCAAGGGAAAGGTTCTTATTGACATTAGAGAGTATTGGATGGACCCCGAAGGCGAAATGAAGCCTGGTCGAAAGGGCATCTCACTTAATCCAGAGCAGTGGAGTCAGCTGAAAGAGCAAATCTCCGATATTGACGATGCTGTTAGGAAACTT
	PC4-Full	Escherichia coli	CCTAAATCAAAGGAACTTGTTTCTTCAAGCTCTTCTGGCAGTGATTCTGACAGTGAGGTTGACAAAAAGTTAAAGAGGAAAAAGCAAGTTGCTCCAGAAAAACCTGTAAAGAAACAAAAGACAGGTGAGACTTCGAGAGCCCTGTCATCTTCTAAACAGAGCAGCAGCAGCAGAGATGATAACATGTTTCAGATTGGGAAAATGAGGTACGTTAGTGTTCGCGATTTTAAAGGCAAAGTGCTAATTGATATTAGAGAATATTGGATGGATCCTGAAGGTGAAATGAAACCAGGAAGAAAAGGTATTTCTTTAAATCCAGAACAATGGAGCCAGCTGAAGGAACAGATTTCTGACATTGATGATGCAGTAAGAAAACTG	Synthesized	pgex-6p-1(GST-tagged)
	PC4-domain 1	Escherichia coli	CTTGTTTCTTCAAGCTCTTCTGGCAGTGATTCTGACAGTGAGGTTGAC
	PC4-domain 2	Escherichia coli	AAAAAGTTAAAGAGGAAAAAGCAAGTTGCTCCAGAAAAACCTGTAAAGAAACAAAAGACA
	PC4-domain 3	Escherichia coli	GGTGAGACTTCGAGAGCCCTG
	PC4-domain 4	Escherichia coli	TCATCTTCTAAACAGAGCAGCAGCAGCAGAGATGATAAC
	PC4-domain 5	Escherichia coli	ATGTTTCAAATAGGGAAGATGCGGTACGTTTCCGTAAGAGATTTCAAGGGAAAGGTTCTTATTGACATTAGAGAGTATTGGATGGACCCCGAAGGCGAAATGAAGCCTGGTCGAAAGGGCATCTCACTT
	PC4-domain 6	Escherichia coli	AATCCAGAACAATGGAGCCAGCTGAAGGAACAGATTTCTGACATTGATGATGCAGTAAGAAAACTG
	Plasmids
	Plasmid	Specie	Primers(5'>3')	Method	Vector
	shPC4-1	Homo sapiens	Fwd: CCGGGACAGGTGAGACTTCGAGACTCGAGTCTCGAAGTCTCACCTGTCTTTTTG	PCR	hU6-MCS-CBh-gcGFP-IRES-puromycin
			Rev: AATTCAAAAAGACAGGTGAGACTTCGAGACTCGAGTCTCGAAGTCTCACCTGTC
	shPC4-2	Homo sapiens	Fwd: CCGGTGAGGTACGTTAGTGTTCGCTCGAGCGAACACTAACGTACCTCATTTTTG	PCR	hU6-MCS-CBh-gcGFP-IRES-puromycin
			Rev: AATTCAAAAATGAGGTACGTTAGTGTTCGCTCGAGCGAACACTAACGTACCTCA
	PC4-OV	Homo sapiens	Fwd: GAGGATCCCCGGGTACCGGTCGCCACCATGCCTAAATCAAAGGAACTTG	PCR	Ubi-MCS-3FLAG-SV40-EGFP-IRES-puromycin
			Rev: TCCTTGTAGTCCATACCCAGTTTTCTTACTGCATCATC
	MYC-XRCC5	Homo sapiens	Fwd: GAGGATCCCCGGGTACCGGTCGCCACCATGGAACAAAAACTCATCTC	PCR	Ubi-MCS-SV40-EGFP-IRES-puromycin
			Rev: CACACATTCCACAGGCTAGCCTATATCATGTCCAATAAATCGTC
	HA-XRCC6	Homo sapiens	Fwd: GAGGATCCCCGGGTACCGGTCGCCACCATGTACCCTTATGATGTCCC	PCR	Ubi-MCS-SV40-EGFP-IRES-puromycin
			Rev: CACACATTCCACAGGCTAGCTCAGTCCTGGAAGTGCTTGGTGAG
	PC4-GFP	Homo sapiens	Fwd: GAGGATCCCCGGGTACCGGTCGCCACCATGCCTAAATCAAAGGAACTTG	PCR	Ubi-MCS-EGFP-IRES-puromycin
			Rev: TCCTTGTAGTCCATACCCAGTTTTCTTACTGCATCATC
	XRCC6-GFP	Homo sapiens	Fwd: GAGGATCCCCGGGTACCGGTCGCCACCATGTCAGGGTGGGAGTCATATT	PCR	Ubi-MCS-EGFP-IRES-puromycin
			Rev: TCCTTGTAGTCCATACCTCAGTCCTGGAAGTGCTTGGTGAGGGCTTCCAG

## Sheet: Plasmid_Addgene
	Plasmids from Addgene
	Addgene ID	Plasmid	Depositing Lab
	12260	psPAX2	Didier Trono
	12259	pMD2.G	Didier Trono
	44026	PimEJ5GFP	Jeremy Stark
	26475	pDRGFP	Maria Jasin
